# Supplementary material for: Transcriptomic Analysis of mRNA Expression Profiles in the Microglia of Mouse Brains Infected with Rabies Viruses of Varying Virulence
Source: Viruses. 2023 May 23;15(6):1223. doi: 10.3390/v15061223 (PMC10303246; doi:10.3390/v15061223)
Supplement: Supplementary file 1 [file viruses-15-01223-s001.zip]

Archive with 3 entries (3 files):
- Supplemental Table S2 Combined score of Tnf pathway.pdf
- Supplemental Table S3 Combined score of Tlr pathway.pdf
- Supplymental materials20230522.pdf
